# Supplementary material for: Renin–Angiotensin System Autoantibody Network in Parkinson’s Disease Patients
Source: Antioxidants (Basel). 2025 Jun 10;14(6):706. doi: 10.3390/antiox14060706 (PMC12189439; doi:10.3390/antiox14060706)
Supplement: Supplementary file 1 [file antioxidants-14-00706-s001.zip]

Archive with 1 entries (1 files):
- antioxidants-3676553-supplementary.pdf
